# Supplementary material for: Genomic analysis of Helicobacter himalayensis sp. nov. isolated from Marmota himalayana
Source: BMC Genomics. 2020 Nov 23;21:826. doi: 10.1186/s12864-020-07245-y (PMC7685656; doi:10.1186/s12864-020-07245-y)
Supplement: Supplementary file 1 — Additional file 1: Supplementary Table 1. Results of genomic island predicted by Island Viewer 4. [file 12864_2020_7245_MOESM1_ESM.xlsx]

## Sheet: Islandviewer Results
Supplementary Table 1 Results of genomic island predicted by Island Viewer 4
Island start	Island end	Length	Method	Gene name	Locus	Gene start	Gene end	Strand	Product
1738356	1791033	52677	Predicted by at least one method	WP_066389498.1	A3217_RS08280	1738356	1739036	1	hypothetical protein
				WP_066389499.1	A3217_RS08285	1739286	1739471	1	hypothetical protein
				WP_082807927.1	A3217_RS08290	1739536	1739844	-1	hypothetical protein
				WP_066389501.1	A3217_RS08295	1739898	1742009	-1	DUF262 domain-containing protein
					A3217_RS08300	1742144	1743262	-1	restriction endonuclease subunit R
				WP_156471905.1	A3217_RS08305	1743484	1743984	-1	hypothetical protein
				WP_066389504.1	A3217_RS08310	1744007	1744384	-1	hypothetical protein
				WP_066389508.1	A3217_RS08320	1745004	1745219	1	hypothetical protein
				WP_066389509.1	A3217_RS08325	1745263	1746438	-1	DUF4043 family protein
				WP_066389512.1	A3217_RS08330	1746462	1747064	-1	hypothetical protein
				WP_066387094.1	A3217_RS08335	1747075	1747434	-1	hypothetical protein
				WP_066387093.1	A3217_RS08340	1747512	1748099	-1	helix-turn-helix domain-containing protein
				WP_066387092.1	A3217_RS08345	1748100	1748510	-1	hypothetical protein
				WP_066387090.1	A3217_RS08350	1748524	1749105	-1	hypothetical protein
					A3217_RS08355	1750127	1750621	-1	hypothetical protein
				WP_066389513.1	A3217_RS08360	1754639	1755595	-1	hypothetical protein
				WP_066389514.1	A3217_RS08365	1755583	1756425	-1	hypothetical protein
				WP_066389515.1	A3217_RS08370	1756425	1757258	-1	hypothetical protein
				WP_066389516.1	A3217_RS08375	1757331	1757816	-1	hypothetical protein
				WP_156471906.1	A3217_RS08380	1757827	1759569	-1	portal protein
				WP_066389518.1	A3217_RS08385	1759643	1760056	1	hypothetical protein
				WP_156471907.1	A3217_RS08390	1760057	1760623	-1	hypothetical protein
				WP_066389520.1	A3217_RS08395	1760666	1761016	-1	hypothetical protein
				WP_066389525.1	A3217_RS08400	1761013	1761258	-1	hypothetical protein
				WP_066389528.1	A3217_RS08405	1761261	1761806	-1	hypothetical protein
				WP_156471908.1	A3217_RS09135	1761827	1762024	-1	hypothetical protein
				WP_066389530.1	A3217_RS08410	1762026	1762223	-1	hypothetical protein
				WP_066389535.1	A3217_RS08415	1762232	1764232	-1	hypothetical protein
				WP_066389537.1	A3217_RS08420	1764169	1764882	-1	hypothetical protein
				WP_066389538.1	A3217_RS08425	1764937	1766862	-1	hypothetical protein
				WP_066389539.1	A3217_RS08430	1766872	1768422	-1	hypothetical protein
				WP_066389540.1	A3217_RS08435	1768415	1768798	-1	hypothetical protein
				WP_066389541.1	A3217_RS08440	1768863	1776155	-1	hypothetical protein
				WP_066389542.1	A3217_RS08445	1776242	1776562	-1	hypothetical protein
				WP_066389543.1	A3217_RS08450	1776657	1776872	-1	hypothetical protein
				WP_066389546.1	A3217_RS08455	1776879	1777208	-1	hypothetical protein
				WP_066389548.1	A3217_RS08460	1777205	1777525	-1	hypothetical protein
				WP_066389550.1	A3217_RS08465	1777565	1778062	-1	hypothetical protein
				WP_066389551.1	A3217_RS08470	1778424	1780061	-1	DNA primase
				WP_066389553.1	A3217_RS08475	1780098	1780397	-1	hypothetical protein
				WP_066389555.1	A3217_RS08480	1780375	1780761	-1	hypothetical protein
				WP_066389557.1	A3217_RS09140	1780773	1781561	-1	hypothetical protein
				WP_066389561.1	A3217_RS08495	1781745	1782884	-1	hypothetical protein
				WP_066389562.1	A3217_RS08500	1782881	1783069	-1	hypothetical protein
				WP_082807928.1	A3217_RS08505	1783066	1784208	-1	site-specific integrase
				WP_066389565.1	A3217_RS08510	1784375	1784614	-1	hypothetical protein
				WP_066389567.1	A3217_RS08515	1784814	1785056	-1	hypothetical protein
				WP_066389569.1	A3217_RS08520	1785327	1786856	-1	type I restriction-modification system subunit M
				WP_066389570.1	A3217_RS08525	1787069	1787329	-1	type II toxin-antitoxin system RelE/ParE family toxin
				WP_066389571.1	A3217_RS08530	1787326	1787604	-1	type II toxin-antitoxin system RelB/DinJ family antitoxin
				WP_082807929.1	A3217_RS08535	1787855	1788544	-1	restriction endonuclease subunit S
					A3217_RS08860	1788686	1788955	-1	restriction endonuclease subunit S
					A3217_RS09145	1788940	1789176	1	restriction endonuclease subunit S
				WP_082807929.1	A3217_RS08540	1789315	1790004	1	restriction endonuclease subunit S
				WP_066389573.1	A3217_RS08545	1790224	1791033	-1	TSUP family transporter
